# Supplementary material for: Involvement of Auxin, Flavonoids and Strigolactones in the Different Rooting Ability of European Chestnut (Castanea sativa) and Hybrids (Castanea crenata × Castanea sativa)
Source: Plants (Basel). 2024 Jul 27;13(15):2088. doi: 10.3390/plants13152088 (PMC11314612; doi:10.3390/plants13152088)
Supplement: Supplementary file 1 [file plants-13-02088-s001.zip]

Archive with 1 entries (1 files):
- plants-3077372-supplementary.pdf
